# Supplementary material for: ATP7B-Deficient Hepatocytes Reveal the Importance of Protein Misfolding Induced at Low Copper Concentration
Source: Cells. 2022 Oct 27;11(21):3400. doi: 10.3390/cells11213400 (PMC9657033; doi:10.3390/cells11213400)
Supplement: Supplementary file 1 [file cells-11-03400-s001.zip]

Archive with 1 entries (1 files):
- cells-1995196-supplementary.pdf
